# Supplementary material for: Transcriptomic Analysis of the Reduction in Seed Oil Content through Increased Nitrogen Application Rate in Rapeseed (Brassica napus L.)
Source: Int J Mol Sci. 2023 Nov 12;24(22):16220. doi: 10.3390/ijms242216220 (PMC10671146; doi:10.3390/ijms242216220)
Supplement: Supplementary file 1 [file ijms-24-16220-s001.zip]

Archive with 1 entries (1 files):
- ijms-2690866-supplementary.xlsx
