# Supplementary material for: Transcriptomic Analysis of the Reduction in Seed Oil Content through Increased Nitrogen Application Rate in Rapeseed (Brassica napus L.)
Source: Int J Mol Sci. 2023 Nov 12;24(22):16220. doi: 10.3390/ijms242216220 (PMC10671146; doi:10.3390/ijms242216220)
Supplement: Supplementary file 1 [file ijms-24-16220-s001.zip › ijms-2690866-supplementary.xlsx]

## Sheet: Sheet1
Gene	Forward primer（5’→3’)	Reverse primer（5’→3’)
BnaA07g05070D	GAAGATCCAGCTCAGTATTCGA	GGTGACATTATTGACATGCTGG
BnaC06g01580D	AGTGCTGACCATCCAAAGAATA	GCATCTTCTGTTGGTCGAAAAT
BnaAnng00830D	CTAAACTGTGGAAGATGGGACT	GCTTGTGACAAGTACGAATGAG
BnaC04g11470D	GCTTTGGTGTCTCAAGGCAGG	AGCAAGGGTTGTGGTTGGTCG
LOC106436339	GAGGCGATGTAAGGTTTACG	ACATGAAAAGCGGCCAGTCT
LOC106423776	CTTTGAAAGATTCTGCGTCG	GTGCGTCTTTCTTGTAGGTA
LOC106389063	GTTCAGGTGACAATGATGGC	GCTCATTCTCGCCTCCCTCT
